# Supplementary material for: Phosphazene-Based Porous Polymer as Electrode Material for Electrochemical Applications
Source: Polymers (Basel). 2026 Jan 29;18(3):366. doi: 10.3390/polym18030366 (PMC12899548; doi:10.3390/polym18030366)
Supplement: Supplementary file 1 [file polymers-18-00366-s001.zip]

Archive with 1 entries (1 files):
- polymers-4050820-supplementary.pdf
